# Supplementary material for: Self-Drying: A Gecko's Innate Ability to Remove Water from Wet Toe Pads
Source: PLoS One. 2014 Jul 23;9(7):e101885. doi: 10.1371/journal.pone.0101885 (PMC4108337; doi:10.1371/journal.pone.0101885)
Supplement: Data S1 — Experimental data used for analysis. (XLSX) [file pone.0101885.s001.xlsx]

## Sheet: Sheet1
Trial #	Gecko	Trial Type	Weight (g)	Water Temp (C)	Pre-soak (min)	Soak (min)	Time Pull 1 (min)	Time Pull 2 (min)	Time Pull 3 (min)	Time Pull 4 (min)	Time Pull 5 (min)	Final Time to Max Adhesion (min)	Front Steps Pull 1	Front Steps Pull 2	Front Steps Pull 3	Front Steps Pull 4	Front Steps Pull 5	Back Steps Pull 1	Back Steps Pull 2	Back Steps Pull 3	Back Steps Pull 4	Back Steps Pull 5	Room Temp(C) Pull 1	Room Temp(C) Pull 2	Room Temp(C) Pull 3	Room Temp(C) Pull 4	Room Temp(C) Pull 5	Room %RH Pull 1	Room %RH Pull 2	Room %RH Pull 3	Room %RH Pull 4	Room %RH Pull 5
47	2	GNS	94.6	21.5	10.2167	20.1833	0	15.1667	30.0667	45.1333		45.1333											24	24	24	25		31	31	31	31
40	10	GNS	98.8	23	15.4667	20.0833	0	15.0833	30.1667	45.0667	60.0667	60.0667											24	24	24	24	24	31	31	30	31	31
49	12	GNS	109.5	21	10.35	20.5167	0	15.0167	30.4167	45.25	64.3333	64.3333											24	24	25	24	25	31	31	31	31	31
17	13	GNS	86.4	22	10.2167	21.6333	0	15.5667	31.5	46.7		46.7											25	24	25	25		30	31	31	31
48	14	GNS	93.6	22	10.1	20.05	0	15.1833	30.3667	48.8333	64.1	64.1											23	25	24	24	25	31	31	31	31	31
18	18	GNS	126.9	22	10.05	23.0333	0	15.1833	30.6333	45.5333		45.5333											24	24	26	25		31	31	31	30
51	2	GS	92.5	22	10.3333	20.1833	0	15.1				15.1	16	12				10	10				24	24				31	31
26	10	GS	99.9	22	10.15	20.1	0	15.2833	30.0167			30.0167	11	15	12			11	10	10			25	24	23			34	33	34
27	12	GS	104.7	22	10.65	23.5	0	15.3333				15.3333	10	18				10	10				24	24				35	33
25	13	GS	87.6	22	10.2167	20.2667	0	15.1667				15.1667	36	10				10	10				24	25				35	34
35	14	GS	96.3	22	15.2667	20.2333	0	15.7	31.8833	45.3		45.3	20	13	14	11		10	10	11	10		24	24	23	24		31	31	31	31
34	18	GS	138.6	22	12.8833	20.5	0	15.0167				15.0167	13	10				11	10				24	24				31	30
30	2	PNS	91.9	22	10.1167	29.1167	0	15.3667	30.25			30.25											24	24	24			32	31	32
28	10	PNS	101.6	23	10.3	20.5167	0	15.1667	30.3333			30.3333											23	25	24			35	32	32
32	12	PNS	109.3	22	10.1333	31.6167	0	15.35	30.3833			30.3833											23	24	24			31	32	32
31	13	PNS	89.3	22	10.0833	20.1667	0	15.2				15.2											24	24				31	31
29	14	PNS	88.9	22	10.4333	22.6667	0	15.5333	30.5			30.5											24	25	24			34	31	31
33	18	PNS	130.9	22	10.8167	39.2	0	15.2667	30.0833			30.0833											24	24	24			32	32	31
39	2	PS	93.7	21.5	10.0833	28.5	0	15.0833				15.0833	16	10				10	11				24	24				31	30
38	10	PS	102.4	21	10.6333	20.1667	0	16.6667				16.6667	14	18				10	10				24	24				31	31
46	12	PS	111.4	22	10.0333	35.7	0	15.15				15.15	26	26				10	10				24	24				31	32
37	13	PS	87.5	22	10.2	21.3833	0	15.1333				15.1333	38	14				10	10				23	25				31	30
44	14	PS	91.9	22	10.0167	20.3167	0	15.2167				15.2167	10	21				11	10				24	25				31	31
50	18	PS	140.7	21.5	14.0833	55.5833	0	15.0333				15.0333	22	16				10	10				24	24				31	31
